# Supplementary material for: Azithromycin-Loaded Nanoparticles Incorporated in Chitosan-Based Soft Hydrogels: A Novel Approach for Dental Drug Delivery
Source: Pharmaceutics. 2025 Feb 26;17(3):304. doi: 10.3390/pharmaceutics17030304 (PMC11945840; doi:10.3390/pharmaceutics17030304)
Supplement: Supplementary file 1 [file pharmaceutics-17-00304-s001.zip]

Archive with 1 entries (1 files):
- pharmaceutics-3481956-supplementary.pdf
